# Supplementary material for: Rhus coriaria L. Fruit Extract Prevents UV-A-Induced Genotoxicity and Oxidative Injury in Human Microvascular Endothelial Cells
Source: Antioxidants (Basel). 2020 Apr 1;9(4):292. doi: 10.3390/antiox9040292 (PMC7222194; doi:10.3390/antiox9040292)
Supplement: Supplementary file 1 [file antioxidants-09-00292-s001.zip]

Archive with 1 entries (1 files):
- antioxidants-763767-supplementary.docx
